# Supplementary material for: A decline in avian cytokine expression with age revealed by commercially available cytokine array
Source: Front Physiol. 2023 Apr 12;14:1171782. doi: 10.3389/fphys.2023.1171782 (PMC10132730; doi:10.3389/fphys.2023.1171782)
Supplement: Supplementary file 1 [file Table1.XLSX]

## Sheet: 9vs29_slide1
	9 months								29 months
IFNg	363.094	388.243	487.523	395.911	447.185	378.33	398.049	262.993	275.443	358.088	408.828	385.891	354.047	421.919	569.477
IL-6	206.709	358.467	217.204	302.828	234.73	191.005	303.309	259.288	332.023	264.604	234.918	257.246	221.285	255.65	314.751
IL-10	356.406	397.539	418.776	336.969	348.742	274.929	189.717	234.509	194.74	331.343	330.642	317.772	296.827	204.072	329.885
IL-12p40	643.656	716.644	589.515	565.697	575.568	544.472	509.982	487.241	364.626	459.951	493.646	568.542	580.674	599.721	452.317
IL-16	446.702	587.956	591.771	473.991	425.149	429.762	462.118	354.574	406.586	399.816	581.381	413.216	338.903	411.988	492.532
IL-21	1794.69	1861.91	1601.96	1534.5	1467.78	1602.32	1508.72	1285.97	1486.21	1283.4	1424.13	1420.45	1500.43	1482.48	1280.43
Netrin-2	1097.17	777.938	776.284	1259.28	833.771	703.344	666.38	771.351	584.549	788.983	886.454	559.92	1016.97	814.525	746.45
Pentraxin 3	1100.75	1544.4	1390.3	1521.64	1099.4	1265.59	1111.11	647.497	676.437	802.232	680.062	514.579	1091.15	911.755	489.216
RANTES	98.7362	485.267	282.112	121.254	559.041	110.941	173.116	103.715	353.295	161.462	768.676	108.784	117.795	106.201	98.4554

## Sheet: 9vs29_slide2
	9 months								29 months
IFNg	413.615	473.177	593.122	345.903	440.087	465.071	503.621	319.844	372.166	473.351	450.27	430.258	322.33	424.345	485.726
IL-6	338.114	356.202	327.453	337.544	256.746	247.735	226.234	165.521	239.548	329.652	276.68	340.387	213.758	292.038	235.882
IL-10	295.804	287.36	321.439	464.639	283.666	347.454	260.545	226.13	226.633	383.144	294.363	370.552	353.716	414.863	384.58
IL-12p40	588.082	623.242	592.38	662.093	445.338	544.476	564.723	263.21	526.537	572.816	551.396	657.168	448.396	616.497	665.305
IL-16	510.392	587.932	669.486	567.459	504.39	493.339	510.749	510.315	406.727	465.596	462.867	529.991	439.801	490.462	580.12
IL-21	1488.38	1676.69	1462.29	1287.26	1356.09	1480.16	1356.46	1202.09	1146.8	1495.9	1267.94	1573.37	1334.64	1318.22	1301.39
Netrin-2	602.793	556.454	578.046	657.284	498.905	555.272	563.704	444.472	335.656	441.303	519.96	519.014	616.789	575.36	565.242
Pentraxin 3	603.522	887.395	748.816	739.38	421.647	745.335	439.777	390.434	210.398	653.449	461.134	531.464	544.205	805.658	399.583
RANTES	101.154	279.476	160.308	148.907	124.639	111.935	109.043	69.616	96.1079	171.869	75.8155	120.305	209.677	75.0518	95.2697

## Sheet: 12vs26_slide3
	12 months								26 months
IFNg	361.898	470.032	295.707	446.975	430.926	316.463	343.917	405.014	343.236	352.131	324.227	498.149	311.504	426.291	419.269	497.312
IL-6	277.349	368.164	242.473	233.316	276.746	223.202	182.301	262.182	230.779	257.532	227.209	234.332	214.455	277.944	281.007	535.9
IL-10	278.764	323.688	267.96	355.087	280.419	218.789	261.973	320.158	312.649	293.256	181.83	502.96	250.671	270.637	343.874	438.985
IL-12p40	528.873	657.877	682.175	600.655	561.507	578.044	457.571	592.361	448.142	562.738	532.888	486.51	497.673	596.146	581.437	908.152
IL-16	438.782	509.455	489.272	560.117	777.471	330.941	338.689	487.204	372.672	422.209	366.791	336.755	392.102	416.778	533.396	580.898
IL-21	1565.28	1904.39	1845.2	3959.01	3243.25	1692.08	1727.43	2120.29	1709.97	1938.03	1796.98	1588.8	1808.43	1950.98	1438.14	1486.97
Netrin-2	530.524	527.818	461.876	460.878	635.313	516.958	389.492	612.618	531.929	524.898	517.907	464.318	530.693	524.27	616.721	648.819
Pentraxin 3	602.102	691.908	712.572	2525.77	3819.97	1343.99	725.226	675.454	405.214	562.862	421.245	415.978	583.873	373.349	576.342	565.7
RANTES	111.553	126.353	114.807	2270.03	1182.12	119.277	128.202	109.07	92.756	115.137	119.371	18.1568	104.387	61.2139	99.3006	124.466

## Sheet: 12vs26_slide4
	12 months								26 months
IFNg	390.599	488.087	429.432	532.586	457.247	400.711	392.332	422.249	588.687	507.94	343.627	491.71	410.422	429.103	425.554	540.455
IL-6	286.757	438.465	321.311	339.232	227.942	259.134	206.715	272.67	281.686	265.002	242.64	272.804	260.639	252.035	290.633	349.954
IL-10	285.943	412.594	349.762	465.233	365.025	277.22	307.544	248.992	244.097	331.313	318.801	324.694	544.285	233.987	269.469	344.615
IL-12p40	525.721	677.546	614.016	618.996	600.69	563.859	534.923	677.128	503.23	552.189	478.539	570.982	627.834	554.552	555.11	614.491
IL-16	450.369	612.702	432.911	610.016	685.756	460.196	407.741	412.629	379.877	430.229	403.051	473.625	410.422	490.313	442.433	662.398
IL-21	1749.96	1925.59	1929.6	2506.54	3280.57	2115.46	1938.67	2047.33	1891.83	2093.05	1775.2	2074.87	1581.61	1776.11	1529.92	2066.57
Netrin-2	512.465	591.793	622.172	606.675	672.582	609.544	549.265	616.241	585.235	532.822	588.963	527.76	568.455	567.678	533.536	734.655
Pentraxin 3	484.556	657.864	910.239	1816.47	2416.84	1538.6	710.11	731.336	533.799	937.679	572.787	615.898	818.752	578.868	675.462	614.585
RANTES	100.004	278.501	25.977	2080.24	2316.14	111.905	94.6655	173.17	99.1884	104.268	123.417	112.526	147.963	110.936	115.806	114.919

## Sheet: LPS
	control										LPS
Caronte	754.066	656.883	250.83	605.242	245.831	491.45	724.049	349.708	381.918	697.487	392.826	761.853	431.158	1722.48	527.992	1487.73	289.043	265.771	986.594	1006.25
IFNg	5819.29	1080.62	625.071	368.492	426.907	350.778	331.786	689.091	650.521	479.859	2196.65	790.325	876.597	668.83	854.392	826.152	753.753	282.947	1361.31	547.994
IL-6	3530.3	660.597	684.654	525.237	798.76	686.094	844.191	731.526	1194.16	1004.08	14475.6	19779.4	15358.2	10594.8	22248	23731.8	15026.5	3663.2	14744.7	11363.1
IL-10	4358.35	479.378	513.749	323.489	417.772	519.724	556.255	540.353	1049.44	1154.19	6831.25	15351.7	9769.55	11367.2	13276.5	18520.1	14084.6	4646.86	9900.78	9339.06
IL-12p40	1749.97	674.147	560.791	431.297	902.656	538.557	685.649	680.232	893.16	771.745	27099.2	36388.3	40651.7	19219.4	38032.8	42202.5	33064.3	8426.8	22606.3	13453.9
IL-16	2314.49	752.901	567.665	290.242	451.144	478.878	450.792	620.295	428.6	502.978	1503.98	8243.69	3559.42	1714.96	2721.55	3077.08	1595.71	448.978	1972.07	2933.93
IL-21	2071.5	1097.71	698.833	502.302	837.755	867.202	563.768	931.44	401.91	478.327	411.218	2690.29	725.417	768.864	694.633	1351.71	520.443	298.444	895.739	740.71
Netrin-2	11983.8	7514.98	6522.62	6737.33	7538.47	12873.8	7651.77	5763.06	1665.13	1892.36	1560.93	2999.04	2273.26	3579.79	2369.16	3644.09	2264.13	1282.43	2954.77	2335.96
Pentraxin 3	3137.78	871.148	1713.14	1260.62	1822.18	1664.75	1479.33	1572.48	3905.62	4786.4	2230.23	6211.62	4534.58	10755.9	8313.56	12321.1	3527.82	2107.31	7687.77	7722.27
RANTES	1104.5	479.686	729.217	757.208	480.317	464.524	449.679	569.999	156.533	252.49	2143.58	3725.23	2532.06	533.809	1130.65	3826.71	3456.72	546.393	927.696	994.89

## Sheet: duplicates_6vs30_slidedup
	duplicate pairs 6 months								duplicate pairs 30 months
Caronte	45.25	209.5	152.75	357.25	390	274	262.5	429.625	135.75	148.25	312.125	194.75	292	610	459.75	524.5
IFNg	408.667	347.75	779.75	633.625	276.333	282.5	291.833	498.625	47.5	192	286.875	248.167	289.167	426.5	487.625	393.5
IL-6	448.167	305	766.5	964.375	438.125	365	417.625	497.125	257	129.667	308.375	209	373.167	524.5	316.833	304.5
IL-10	362.333	262.667	1032.83	1155.67	452	428	329.333	544.667	0	3.25	48	68.75	305.875	301.5	8.5	250.5
IL-12p40	701	614.75	788.5	829	732.833	676.333	729.75	821.75	517.333	580.125	668	677.333	962.75	692.5	677.125	600.625
IL-16	503	404	427.25	473.625	701.833	408.333	567	609.75	233.667	373	494.667	480	519.25	382.5	500.125	311.167
IL-21	540.75	431	762	516.833	359.667	480.25	551.125	907.75	156.5	278.167	475.75	876.25	461.75	294	382.167	324.25
Netrin-2	711.875	840.5	730.375	786.625	840.875	767.625	620.667	1052.25	579	309.667	591.667	718.25	899.25	635.375	805.875	643
Pentraxin 3	493	601.125	564.25	544.5	515.5	758	612.5	776.625	170	355.375	436.75	545.5	594.667	412	591.333	618.75
RANTES	0	0	0	0	0	0	0	3.25	0	0	0	0	0	0	0	0
